# Supplementary material for: Mapping DNA Conformations Using Single-Molecule Conductance Measurements
Source: Biomolecules. 2023 Jan 8;13(1):129. doi: 10.3390/biom13010129 (PMC9855376; doi:10.3390/biom13010129)
Supplement: Supplementary file 1 [file biomolecules-13-00129-s001.zip]

Archive with 1 entries (1 files):
- biomolecules-2097965-supplementary.pdf
